# Supplementary material for: Clarification on the Reactivity of Diaryl Diselenides toward Hexacyclohexyldilead under Light
Source: Molecules. 2021 Oct 16;26(20):6265. doi: 10.3390/molecules26206265 (PMC8541589; doi:10.3390/molecules26206265)
Supplement: Supplementary file 1 [file molecules-26-06265-s001.zip]

Archive with 1 entries (1 files):
- molecules-1399447-supplementary_corrected.pdf
